# Supplementary material for: In Vivo Evaluation of DMSA-Coated Magnetic Nanoparticle Toxicity and Biodistribution in Rats: A Long-Term Follow-Up
Source: Nanomaterials (Basel). 2022 Oct 8;12(19):3513. doi: 10.3390/nano12193513 (PMC9565739; doi:10.3390/nano12193513)
Supplement: Supplementary file 1 [file nanomaterials-12-03513-s001.zip]

Archive with 1 entries (1 files):
- nanomaterials-1934196-supplementary.pdf
